# Supplementary material for: Accurate Classification of RNA Structures Using Topological Fingerprints
Source: PLoS One. 2016 Oct 18;11(10):e0164726. doi: 10.1371/journal.pone.0164726 (PMC5068708; doi:10.1371/journal.pone.0164726)
Supplement: S5 Table — (XLSX) [file pone.0164726.s010.xlsx]

## Sheet: Sheet1
ID	Class	Subclass	Genus	Species	Suffix	N_base	N_vertex	N_edge	N_pseudoknot			S5 Table. Complete list of curated RNA structures used in this study.
1	tRNA	NA	NA	NA	1TTT	75	10	23	9
2	tRNA	NA	NA	NA	3EPH	68	9	23	9			For Group I and II Introns and 5S, 16S, and 23S rRNAs, the subclasses are represented by single letters as follows: a (archaea); b (bacteria); c (cellular components); e (eukaryotic nuclei); m (mitochondria). For RNase P RNA, the subclasses are represented by single or double letters as follows: ar, and m (archaea); a1, a2, a3, a4, a5, ax, b, and c (bacteria). The number of bases in the sequence,…
3	tRNA	NA	NA	NA	2ZM5	75	9	23	9
4	tRNA	NA	NA	NA	2DXI	74	7	13	4
5	tRNA	NA	NA	NA	2ZZM	87	7	13	4
6	tRNA	NA	NA	NA	1QF6	75	8	17	5
7	tRNA	NA	NA	NA	1F7U	74	7	13	5
8	tRNA	NA	NA	NA	1QTQ	74	7	13	5
9	tRNA	NA	NA	NA	1QU2	74	7	13	5
10	tRNA	NA	NA	NA	2BTE	82	7	13	5
11	tRNA	NA	NA	NA	2ZUF	77	7	13	5
12	tRNA	NA	NA	NA	2FMT	76	7	13	5
13	tRNA	NA	NA	NA	2CSX	74	7	13	5
14	tRNA	NA	NA	NA	1GAX	74	7	13	5
15	tRNA	NA	NA	NA	1C0A	76	7	13	5
16	tRNA	NA	NA	NA	1H4S	76	7	14	5
17	tmRNA	NA	Gracilaria	tenuistipitata	AY673996	396	6	11	1
18	tmRNA	NA	Odontella	sinensis	TRW-2839	371	7	16	1
19	tmRNA	NA	Porphyra	purpurea	TRW-2787	323	8	19	1
20	tmRNA	NA	Chlamydia	muridarum	TRW-83560	421	14	47	4
21	tmRNA	NA	Acidimicrobium	ferrooxidans	TRW-920	341	14	47	4
22	tmRNA	NA	Mycoplasma	arthritidis	TRW-243272	394	14	47	4
23	tmRNA	NA	Mycoplasma	pulmonis	AL445565	387	14	47	4
24	tmRNA	NA	Treponema	pallidum	TRW-243276	354	14	47	4
25	tmRNA	NA	Propionibacterium	acnes	TRW-1747-3	353	13	42	3
26	tmRNA	NA	Magnetococcus	marinus	CP000471	366	12	30	2
27	tmRNA	NA	Borrelia	garinii	CP000013	363	14	38	4
28	tmRNA	NA	Campylobacter	lari	TRW-306263	359	13	35	4
29	tmRNA	NA	Dehalococcoides	ethenogenes	CP000027	352	13	35	4
30	tmRNA	NA	Leptospira	interrogans	AE016823	350	13	35	4
31	tmRNA	NA	Nostoc	punctiforme	TRW-63737	390	15	42	5
32	tmRNA	NA	Salinibacter	ruber	CP000159	369	13	35	4
33	tmRNA	NA	Tremblaya	princeps	AF481102	264	11	28	3
34	tmRNA	NA	Staphylococcus	epidermidis	AF375586	311	11	23	4
35	tmRNA	NA	Leuconostoc	mesenteroides	AF375574	307	12	27	5
36	tmRNA	NA	Chlorobium	tepidum	TRW-194439	404	13	27	4
37	tmRNA	NA	Mycoplasma	gallisepticum	AE015450	408	16	56	4
38	tmRNA	NA	Mycoplasma	mycoides	BX842642	411	15	52	4
39	tmRNA	NA	Gemmata	obscuriglobus	TRW-214688	412	16	56	4
40	tmRNA	NA	Sulfurihydrogenibium	azorense	TRW-204536	351	14	40	5
41	tmRNA	NA	Ureaplasma	parvum	AE002154	413	14	40	5
42	tmRNA	NA	Streptomyces	aureofaciens	AY616521	382	14	40	5
43	tmRNA	NA	Mycoplasma	pneumoniae	TRW-272634	387	14	40	5
44	tmRNA	NA	Bacillus	subtilis	TRW-1423	363	15	53	5
45	tmRNA	NA	Mesostigma	viride	AF166114	359	15	53	5
46	tmRNA	NA	Vibrio	fischeri	CP000020	367	15	53	5
47	tmRNA	NA	envi	sequ	TRW-32045-1	355	15	53	5
48	tmRNA	NA	Bacillusphage	G	TRW-12333	312	11	35	3
49	tmRNA	NA	uncultured	bacterium	TRW-32045-4	369	16	67	5
50	tmRNA	NA	Geobacter	metallireducens	CP000148	356	17	74	6
51	tmRNA	NA	Acinetobacter	sp	CR543861	360	14	48	3
52	tmRNA	NA	envi	sequ	TRW-351057-3	355	16	58	5
53	tmRNA	NA	Francisella	tularensis	AM286280	421	16	58	5
54	tmRNA	NA	Aster	yellows	TRW-322098	426	16	59	6
55	tmRNA	NA	Coprothermobacter	proteolyticus	TRW-351627	353	15	45	6
56	tmRNA	NA	Fibrobacter	succinogenes	TRW-59374	361	15	45	6
57	tmRNA	NA	Clostridium	perfringens	AP003190	358	15	45	6
58	tmRNA	NA	envi	sequ	TRW-204433	356	14	32	6
59	tmRNA	NA	Mycoplasma	hyopneumoniae	TRW-295358	424	16	42	9
60	tmRNA	NA	envi	sequ	TRW-2-2	356	14	33	6
61	tmRNA	NA	envi	sequ	TRW-2-1	365	15	46	6
62	tmRNA	NA	Bacteriovorax	marinus	TRW-97084	385	16	51	7
63	tmRNA	NA	Porphyromonas	gingivalis	TRW-242619	407	18	71	7
64	tmRNA	NA	uncultured	bacterium	TRW-45456	408	19	77	7
65	tmRNA	NA	Mycobacteriophage	Bxz1	AY129337	437	18	71	4
66	rnasep	m	Methanocaldococcus	jannaschii	NA	252	10	30	1
67	rnasep	m	Methanococcus	maripaludis	NA	233	10	30	1
68	rnasep	m	Archaeoglobus	fulgidus	NA	229	10	30	1
69	rnasep	b	Mycoplasma	flocculare	NA	412	15	46	1
70	rnasep	b	Mycoplasma	fermentans	NA	302	15	42	1
71	rnasep	b	Ureaplasma	urealyticum	NA	370	19	76	1
72	rnasep	b	Staphylococcus	epidermidis	NA	401	19	76	1
73	rnasep	ar	Halococcus	morrhuae	NA	475	23	146	3
74	rnasep	ar	Natronobacterium	gregoryi	NA	474	22	139	3
75	rnasep	ar	Halobacterium	salinarum	NA	375	19	106	3
76	rnasep	ar	Aeropyrum	pernix	NA	330	15	73	3
77	rnasep	ar	Sulfolobus	acidocaldarius	NA	315	15	68	4
78	rnasep	ar	Pyrococcus	abyssi	NA	330	16	78	4
79	rnasep	ar	Methanobacterium	thermoautotrophicum	DH	293	15	68	4
80	rnasep	ar	Thermoplasma	volcanum	NA	305	16	70	4
81	rnasep	ar	Methanosarcina	barkeri	NA	371	18	76	4
82	rnasep	a4	Aspergillus	nidulans	NA	385	17	70	4
83	rnasep	a2	Alcaligenes	eutrophus	NA	341	15	56	4
84	rnasep	a2	Nitrosomonas	europaea	NA	285	14	54	4
85	rnasep	a2	Neisseria	meningitidis	NA	360	16	68	4
86	rnasep	a1	Carboxydothermus	hydrogenoformans	NA	331	16	68	4
87	rnasep	a1	Buchnera	APS	NA	376	17	74	5
88	rnasep	c	Thermomicrobium	roseum	NA	350	18	78	5
89	rnasep	a3	Chlamydophila	pneumoniae	CWL029	406	19	81	5
90	rnasep	a4	Pseudoanabaena	sp	PCC6903	450	18	74	4
91	rnasep	ax	Streptomyces	lividans	NA	405	18	75	4
92	rnasep	a5	Bordetella	pertussis	NA	414	20	92	5
93	rnasep	a5	Chlorobium	tepidum	NA	381	18	79	5
94	g1	e	Exophiala	nigra	2ESSU	445	19	28	5
95	rnasep	b	Mycoplasma	pneumoniae	NA	369	20	89	7
96	16S	c	Pilostyles	thurberi	NA	1464	63	188	4
97	16S	e	Balamuthia	mandrillaris	NA	1972	69	262	4
98	16S	b	Petrotoga	miotherma	NA	1326	67	273	5
99	16S	e	Weiseria	palustris	NA	1373	64	257	5
100	16S	m	Physarum	polycephalum	NA	1844	65	248	5
101	16S	b	Clostridium	innocuum	NA	1529	72	279	5
102	16S	m	Caenorhabditis	elegans	NA	678	32	83	3
103	16S	m	Drosophila	virilis	NA	783	34	85	2
104	16S	m	Artemia	franciscana	NA	711	31	74	1
105	16S	m	Chorthippus	parallelus	NA	789	28	55	1
106	16S	m	Harpactes	ardens	NA	950	34	83	1
107	16S	m	Paramecium	tetraurelia	NA	1609	56	194	1
108	16S	m	Chlamydomonas	reinhardtii	NA	1188	44	128	1
109	16S	m	Metridium	senile	NA	1088	45	128	1
110	16S	m	Pedinomonas	minor	NA	1170	54	170	1
111	16S	m	Suillus	sinuspaulianus	NA	1976	69	246	1
112	16S	m	Tetrahymena	pyriformis	NA	1632	53	164	1
113	16S	m	Paracentrotus	lividus	NA	877	35	91	1
114	16S	m	Acanthamoeba	castellanii	NA	1523	61	210	1
115	16S	m	Podospora	anserina	NA	1759	62	214	1
116	g1	e	Bangia	fuscopurpurea	7C1SSU	475	24	49	1
117	g1	e	Sphaerozosma	granulatum	C1SSU	432	18	34	1
118	g1	e	Bensingtonia	ciliata	JCM6865C1SSU	334	14	20	1
119	g1	e	Cosmocladium	saxonicum	C1SSU	443	16	27	1
120	g1	e	Aureoumbra	lagunensis	C1SSU	438	21	42	1
121	g1	e	Pneumocystis	carinii	C1SSU	404	19	31	1
122	g1	e	Mesotaenium	caldariorum	C1SSU	414	21	33	1
123	g1	e	Chlorella	sorokiniana	C1SSU	478	21	34	1
124	g1	e	Exophiala	dermatitidis	C1SSU	425	21	34	1
125	g1	e	Dunaliella	parva	C1SSU	394	21	36	1
126	g1	e	Bensingtonia	yamatoana	JCM2896C1SSU	468	24	39	1
127	g1	e	Ajellomyces	capsulatus	CBS21353C1SSU	407	19	27	1
128	g1	e	Drechslerella	brochopaga	C1SSU	405	16	25	1
129	g1	e	Genicularia	spirotaenia	C1SSU	382	17	31	1
130	g1	e	Chlorella	luteoviridis	BC1SSU	439	21	28	1
131	g1	e	Protomyces	macrosporus	C1SSU	394	18	25	1
132	g1	e	Penicilliopsis	clavariiformis	C1SSU	388	15	22	1
133	g1	e	Protoderma	sarcinoidea	C1SSU	457	19	31	1
134	g1	e	Characium	saccatum	C1SSU	461	21	35	1
135	g1	e	Chlorella	saccharophila	C1SSU	394	19	30	1
136	g1	e	Sclerotinia	sclerotiorum	1837C1LSU	320	14	25	1
137	g1	e	Tetrahymena	pigmentosa	C1LSU	422	19	30	1
138	g1	e	Pneumocystis	carinii	Pc3C1LSU	375	15	25	1
139	g1	e	Arxula	adeninivorans	C1LSU	425	18	29	1
140	g1	e	Monilinia	fructicola	C1SSU	432	17	22	1
141	g1	e	Protomyces	inouyei	C1SSU	353	20	31	1
142	g1	e	Staurastrum	sp	M753C1SSU	410	16	20	1
143	g1	m	Suillus	luteus	A1LSU	356	14	15	1
144	g1	e	Cryptendoxyla	hypophloia	ESSU	448	19	19	1
145	g1	b	Phormidium	sp	N182C3tLEU	269	13	16	1
146	g1	e	Lecanora	dispersa	UNKSSU	311	10	11	1
147	g1	b	Synechococcus	elongatus	C3tLEU	252	13	13	1
148	g1	m	Schizosaccharomyces	pombe	B1OX1	270	8	4	1
149	g1	b	Prochlorothrix	hollandica	1C3trnL	281	13	12	1
150	g1	b	Dermocarpa	sp	ATCC29371C3tMET	266	13	11	1
151	5S	a	Halobacterium	salinarum	NA	120	5	6	0
152	5S	e	Phytomonas	sp	NA	123	5	6	0
153	5S	e	Quercus	petraea	NA	119	5	6	0
154	5S	a	Halorubrum	saccharovorum	NA	122	5	6	0
155	5S	a	Methanothermus	fervidus	NA	123	5	6	0
156	5S	e	Filobasidiella	neoformans	NA	117	5	6	0
157	5S	e	Euglena	gracilis	NA	120	5	6	0
158	5S	e	Homo	sapiens	NA	118	5	6	0
159	5S	e	Kabatiella	microsticta	NA	119	5	6	0
160	5S	e	Saccharomyces	cerevisiae	NA	117	5	6	0
161	5S	e	Schizochytrium	aggregatum	NA	118	5	6	0
162	5S	e	Schizosaccharomyces	pombe	NA	118	5	6	0
163	5S	e	Lentinula	edodes	NA	119	5	6	0
164	5S	e	Ascobolus	immersus	NA	118	5	6	0
165	5S	e	Caenorhabditis	elegans	NA	118	5	6	0
166	5S	a	Thermoplasma	acidophilum	NA	122	5	6	0
167	5S	a	Pyrococcus	woesei	NA	123	5	6	0
168	5S	b	Synechococcus	sp	NA	119	4	4	0
169	5S	b	Thermus	sp	NA	119	4	4	0
170	5S	b	Thermus	thermophilus	NA	120	4	4	0
171	5S	b	Rhodobacter	capsulatus	NA	118	4	4	0
172	5S	b	Acidithiobacillus	ferrooxidans	NA	119	4	4	0
173	5S	b	Arthrobacter	oxydans	NA	120	4	4	0
174	5S	b	Agrobacterium	tumefaciens	NA	119	4	4	0
175	5S	b	Mycoplasma	genitalium	NA	117	4	4	0
176	5S	b	Halorhodospira	halophila	NA	120	4	4	0
177	5S	b	Pseudonocardia	hydrocarbonoxydans	NA	119	4	4	0
178	5S	b	Pseudomonas	stutzeri	NA	117	4	4	0
179	5S	b	Deinococcus	radiodurans	NA	123	4	4	0
180	5S	b	Geobacillus	stearothermophilus	NA	118	4	4	0
181	g2	m	Pylaiella	littoralis	BLSU	2411	28	67	0
182	g2	m	Marchantia	polymorpha	BtrnSi1	992	36	99	0
183	g2	b	Escherichia	coli	ATBDi1	1894	24	52	0
184	g2	m	Marchantia	polymorpha	ASSU	1610	24	62	0
185	g2	c	Nicotiana	tabacum	AtrnAi1	712	23	53	0
186	g2	m	Petunia	x	AOX2i1	1356	21	45	0
187	g2	c	Nicotiana	tabacum	AA6i1	698	19	37	0
188	g2	c	Nicotiana	tabacum	AtrnIi1	710	19	36	0
189	g2	c	Nicotiana	tabacum	BpDi1	742	19	37	0
190	g2	c	Nicotiana	tabacum	BS16i1	861	18	35	0
191	g2	c	Nicotiana	tabacum	BtrnGi1	691	18	26	0
192	g2	c	Nicotiana	tabacum	BRPC1i1	739	20	45	0
193	g2	c	Nicotiana	tabacum	BND1i1	1148	17	28	0
194	g2	c	Nicotiana	tabacum	BND2i1	679	19	33	0
195	g2	c	Nicotiana	tabacum	BL16i1	1019	14	21	0
196	g2	c	Nicotiana	tabacum	BpBi1	753	16	28	0
197	g2	m	Agrocybe	aegerita	BLSU	1762	20	29	0
198	g2	m	Pisum	sativum	BS10i1	934	24	40	0
199	g2	m	Cryphonectria	parasitica	BSSU	2069	20	42	0
200	23S	m	Xenopus	laevis	NA	1634	69	138	0
201	23S	m	Katharina	tunicata	NA	1272	47	85	0
202	23S	m	Artemia	salina	NA	1135	46	84	0
203	23S	m	Euhadra	herklotsi	NA	1021	43	79	0
204	23S	m	Albinaria	caerulea	NA	1031	43	80	0
205	23S	m	Mytilus	edulis	NA	1241	53	99	0
206	23S	m	Pecten	maximus	NA	1401	52	100	0
